# Supplementary material for: Artificial Intelligence in Hypertension Management: An Ace up Your Sleeve
Source: J Cardiovasc Dev Dis. 2023 Feb 9;10(2):74. doi: 10.3390/jcdd10020074 (PMC9963880; doi:10.3390/jcdd10020074)
Supplement: Supplementary file 1 [file jcdd-10-00074-s001.zip]

Archive with 1 entries (1 files):
- jcdd-2156148-supplementary.pdf
